# Supplementary material for: Single-cell and single-nuclei RNA sequencing as powerful tools to decipher cellular heterogeneity and dysregulation in neurodegenerative diseases
Source: Front Cell Dev Biol. 2022 Oct 24;10:884748. doi: 10.3389/fcell.2022.884748 (PMC9637968; doi:10.3389/fcell.2022.884748)
Supplement: Supplementary file 1 [file Table2.XLSX]

## Sheet: Hoja1
Key Analysis Steps	Tool	Brief Description	Reference	PMID
Quality Control	CellRanger	Set of analysis pipelines that process data generated from Chromium single cell platforms. It includes read alignment, feature-barcode matrix generation, quality control, clustering, and other secondary analysis.	Massively parallel digital transcriptional profiling of single cells	28091601
	DoubletFinder	R package that predicts doublets using artificial nearest neighbors in single-cell RNA-seq data.	DoubletFinder: Doublet Detection in Single-Cell RNA Sequencing Data Using Artificial Nearest Neighbors	30954475
	Cellity	A support vector machine approach to identifying and filtering low quality cells from single-cell RNA-seq datasets	cellity: Quality Control for Single-Cell RNA-seq Data	Illicic T, McCarthy D (2022). cellity: Quality Control for Single-Cell RNA-seq Data. R package version 1.24.0.
	dropEst	High-performance flexible pipeline for initial analysis of droplet-based single-cell RNA-seq data (Drop-seq, inDrop, 10x and some others). Allows to estimate gene count matrix as well as diagnostic stats from fastq files with raw reads. Implements barcode corrections, classification of cell quality, and diagnostic information about the droplet libraries.	dropEst: pipeline for accurate estimation of molecular counts in droplet-based single-cell RNA-seq experiments	29921301
	SCONE	R package for single-cell RNA-seq data quality control and normalization. It summarizes expression data to assess the eficacy of normalization workflows.	scone: Single Cell Overview of Normalized Expression data	Cole M, Risso D (2022). scone: Single Cell Overview of Normalized Expression data. R package version 1.20.0.
	pagoda	Resolves multiple, potentially overlapping aspects of transcriptional heterogeneity by identifying known pathways or novel gene sets that show significant excess of coordinated variability among the measured cells.	Characterizing transcriptional heterogeneity through pathway and gene set overdispersion analysis	26780092
Normalization	SCONE	R package for single-cell RNA-seq data quality control and normalization. It summarizes expression data to assess the eficacy of normalization workflows.	scone: Single Cell Overview of Normalized Expression data	Cole M, Risso D (2022). scone: Single Cell Overview of Normalized Expression data. R package version 1.20.0.
	Scnorm	A quantile regression based approach for robust normalization of single cell RNA-seq data.	SCnorm: robust normalization of single-cell RNA-seq data	28418000
	Dino	The distributions for each gene counts are reconstructed to a flexible mixture of Negative Binomials model of gene expression.	Normalization by distributional resampling of high throughput single-cell RNA-sequencing data	34146085
	scran	This package implements a variety of low-level analyses of single-cell RNA-seq data. Methods are provided for normalization of cell-specific biases, pool-based norms to estimate size factors, assignment of cell cycle phase, and detection of highly variable and significantly correlated genes.	Pooling across cells to normalize single-cell RNA sequencing data with many zero counts	27122128
	SCTransform	Performs normalization and variance stabilization of single-cell RNA-seq datasets	Normalization and variance stabilization of single-cell RNA-seq data using regularized negative binomial regression	31870423
	MAST	Model-based Analysis of Single-cell Transcriptomics (MAST) fits a two-part, generalized linear models that are specially adapted for bimodal and/or zero-inflated single cell gene expression data	MAST: a flexible statistical framework for assessing transcriptional changes and characterizing heterogeneity in single-cell RNA sequencing data	26653891
	SCell	An integrated software tool for quality filtering, normalization, feature selection, iterative dimensionality reduction, clustering and the estimation of gene-expression gradients from large ensembles of single-cell RNA-seq datasets	SCell: integrated analysis of single-cell RNA-seq data	27153637
Feature Selection	Seurat	An R package designed for QC, analysis, and exploration of single-cell RNA-seq data	Spatial reconstruction of single-cell gene expression data	25867923
	SCell	An integrated software tool for quality filtering, normalization, feature selection, iterative dimensionality reduction, clustering and the estimation of gene-expression gradients from large ensembles of single-cell RNA-seq datasets	SCell: integrated analysis of single-cell RNA-seq data	27153637
	scanpy	Scanpy provides computationally efficient tools that scale up to very large data sets and enables simple integraton of advanced machine learning algorithms.	SCANPY: large-scale single-cell gene expression data analysis	29409532
	pagoda	Resolves multiple, potentially overlapping aspects of transcriptional heterogeneity by identifying known pathways or novel gene sets that show significant excess of coordinated variability among the measured cells.	Characterizing transcriptional heterogeneity through pathway and gene set overdispersion analysis	26780092
	scVI	Is a ready-to-use scalable framework for the probabilistic representation and analysis of gene expression in single cells (batch correction, visualization, clustering, and differential expression)	Deep generative modeling for single-cell transcriptomics	30504886
	SCMarker	Is a method performing ab initial marker gene set selection from scRNA-seq data to achieve improved clustering/cell-typing results.	SCMarker: Ab initio marker selection for single cell transcriptome profiling	31658262
	M3Drop	R package that implements popular existing feature selection methods and two novel methods which take advantage of the prevalence of zeros (dropouts) in scRNASeq data to identify features	M3Drop: dropout-based feature selection for scRNASeq	30590489
	COMET	Computational framework for the identification of candidate marker panels consisting of one or more genes for cell populations of interest identified with single-cell RNA-seq data	Combinatorial prediction of marker panels from single-cell transcriptomic data	31657111
Dimensionality Reduction	Seurat	An R package designed for QC, analysis, and exploration of single-cell RNA-seq data	Spatial reconstruction of single-cell gene expression data	25867923
	scanpy	Scanpy provides computationally efficient tools that scale up to very large data sets and enables simple integraton of advanced machine learning algorithms.	SCANPY: large-scale single-cell gene expression data analysis	29409532
	pagoda	Resolves multiple, potentially overlapping aspects of transcriptional heterogeneity by identifying known pathways or novel gene sets that show significant excess of coordinated variability among the measured cells.	Characterizing transcriptional heterogeneity through pathway and gene set overdispersion analysis	26780092
	scVI	Is a ready-to-use scalable framework for the probabilistic representation and analysis of gene expression in single cells (batch correction, visualization, clustering, and differential expression)	Deep generative modeling for single-cell transcriptomics	30504886
	scvis	Robust statistical model to capture and visualize the low-dimensional structures in single-cell gene expression data	Interpretable dimensionality reduction of single cell transcriptome data with deep generative models	29784946
	Destiny	R package implementing diffusion maps, based on a distance metric (diffusion distance) which is conceptually relevant to how differentiating cells follow noisy diffusion-like dynamics, moving from a pluripotent state towards more differentiated states.	destiny: diffusion maps for large-scale single-cell data in R	26668002
	ZIFA	Zero-inflated dimensionality reduction algorithm for single-cell data	ZIFA: Dimensionality reduction for zero-inflated single-cell gene expression analysis	26527291
	Cellar	An easy to use, interactive, and comprehensive software tool for the assignment of cell types in single-cell studies. It supports preprocessing, dimensionality reduction, clustering, differential expression & enrichment analysis, spatial transcriptomics, label transfer, semi-supervised clustering and more.	Interactive single-cell data analysis using Cellar	35422041
	SAUCIE	A deep neural network that combines parallelization and scalability offered by neural networks, with the deep representation of data that can be learned by them to perform many single-cell data analysis tasks	Exploring single-cell data with deep multitasking neural networks	31591579
	SCell	An integrated software tool for quality filtering, normalization, feature selection, iterative dimensionality reduction, clustering and the estimation of gene-expression gradients from large ensembles of single-cell RNA-seq datasets	SCell: integrated analysis of single-cell RNA-seq data	27153637
Cell-cell distances	Seurat	An R package designed for QC, analysis, and exploration of single-cell RNA-seq data	Spatial reconstruction of single-cell gene expression data	25867923
	scanpy	Scanpy provides computationally efficient tools that scale up to very large data sets and enables simple integraton of advanced machine learning algorithms.	SCANPY: large-scale single-cell gene expression data analysis	29409532
	pagoda	Resolves multiple, potentially overlapping aspects of transcriptional heterogeneity by identifying known pathways or novel gene sets that show significant excess of coordinated variability among the measured cells.	Characterizing transcriptional heterogeneity through pathway and gene set overdispersion analysis	26780092
	scVI	Is a ready-to-use scalable framework for the probabilistic representation and analysis of gene expression in single cells (batch correction, visualization, clustering, and differential expression)	Deep generative modeling for single-cell transcriptomics	30504886
Subpopulation identification	Seurat	An R package designed for QC, analysis, and exploration of single-cell RNA-seq data	Spatial reconstruction of single-cell gene expression data	25867923
	scanpy	Scanpy provides computationally efficient tools that scale up to very large data sets and enables simple integraton of advanced machine learning algorithms.	SCANPY: large-scale single-cell gene expression data analysis	29409532
	pagoda	Resolves multiple, potentially overlapping aspects of transcriptional heterogeneity by identifying known pathways or novel gene sets that show significant excess of coordinated variability among the measured cells.	Characterizing transcriptional heterogeneity through pathway and gene set overdispersion analysis	26780092
	scVI	Is a ready-to-use scalable framework for the probabilistic representation and analysis of gene expression in single cells (batch correction, visualization, clustering, and differential expression)	Deep generative modeling for single-cell transcriptomics	30504886
	DBSCAN	Is a density-based clustering algorithm that can be used to solve the clustering problem of irregular shapes	Identification of cell types from single cell data using stable clustering	32703984
Pseudotemporal ordering	Monocle3	Differential expression, clustering, and time-series analysis for single-cell RNA-Seq	The dynamics and regulators of cell fate decisions are revealed by pseudotemporal ordering of single cells	24658644
	Destiny	R package implementing diffusion maps, based on a distance metric (diffusion distance) which is conceptually relevant to how differentiating cells follow noisy diffusion-like dynamics, moving from a pluripotent state towards more differentiated states.	destiny: diffusion maps for large-scale single-cell data in R	26668002
	Wishbone	A bifurcation analysis method	Wishbone identifies bifurcating developmental trajectories from single-cell data	27136076
	PAGA	Tree/graph fitting approach combined with cell aggregation, also supports cluster-based velocity estimates	PAGA: graph abstraction reconciles clustering with trajectory inference through a topology preserving map of single cells	30890159
	SCORPIUS	An unsupervised approach for inferring linear developmental chronologies from single-cell RNA sequencing data	SCORPIUS improves trajectory inference and identifies novel modules in dendritic cell development	https://doi.org/10.1101/079509
	MATCHER	An approach for integrating multiple types of single cell measurements	MATCHER: manifold alignment reveals correspondence between single cell transcriptome and epigenome dynamics	28738873
Regulatory networks	SCENIC	A computational method for simultaneous gene regulatory network reconstruction and cell-state identification from single-cell RNA-seq data	SCENIC: single-cell regulatory network inference and clustering	28991892
