# Supplementary material for: Single-cell and single-nuclei RNA sequencing as powerful tools to decipher cellular heterogeneity and dysregulation in neurodegenerative diseases
Source: Front Cell Dev Biol. 2022 Oct 24;10:884748. doi: 10.3389/fcell.2022.884748 (PMC9637968; doi:10.3389/fcell.2022.884748)
Supplement: Supplementary file 2 [file Table1.XLSX]

## Sheet: Hoja1
Normalization Methods	Description	Factors addressed	Limitations	Preserves relative abundance within cells?	Year	PMID
Counts per million (CPM)	Scales counts using a factor proportional to count depth per cell/nuclei	Sequencing depth	Assumes that all cells/nuclei have the same mRNA concentration and differences are due to sampling. Gene counts are comparable only between samples of the same group.	Yes	NA	NA
Transcripts per kilobase million (TPM)	Calculates counts per length (kb) of transcript per million mapped reads	Sequencing depth and gene length	Gene counts are comparable only between samples of the same group. Is heavily affected by a small proportion of highly-expressed genes [PMID:20167110].	Yes	2009	20022975
Reads per kilobase of exon model per million mapped reads (RPKM)	Scales gene counts by the total library size	Sequencing depth and gene length	Gene counts are not comparable between cells. Is heavily affected by a small proportion of highly-expressed genes [PMID:20167110].	Yes	2008	18516045
DESeq2 median of ratios	An average pseudoreference library is constructed for each cell by dividing each gene's counts by their geometric mean across all cells. For each cell, the ratio of the counts of each gene to the average reference is computed. The median of ratios of all genes in a cell is used as a scaling factor.	Sequencing depth and RNA composition	Severely affected by the high proportion of zero read counts. Assumes that the majority of genes are not differentially expressed.	Yes	2014	25516281
EdgeR Trimmed mean of M values (TMM)	Selects one cell as a reference and calculates M values (library size-adjusted log2 gene expression ratios) of the remaining cell libraries. For each library, genes with most extreme M values are filtered out and the weighted mean of the remaining values is used as a normalization factor.	Sequencing depth, RNA composition, and gene length	Severely affected by the high proportion of zero read counts. Assumes that the majority of genes are not differentially expressed.	Yes	2010	20196867
Upper quartile (UQ) normalization	Calculates a scaling factor for each cell using only counts within the 75th percentile after excluding genes with zero counts in all samples.	Sequencing depth	Severely affected by the high proportion of zero read counts.	Yes	2010	20167110
Downsampling (rarefaction)	Random subsampling all read counts to a specific number of counts	Sequencing depth	May increase technical dropout rates	No	1968	https://www.jstor.org/stable/2459027
Scran	A reference pseudo-cell is obtained from the average of all cells. Cells are pooled and a pool-based size factor is obtained from normalizing their summed expression values against the reference. A system of linear equations is constructed and is used to deconvolve each cell's size factor.	Sequencing depth and RNA composition	The size factor is constant for all genes in a cell assuming that they have the same relationship between expression and sequencing depth. If the assumption fails, the normalization may lead to over-correction of lowly expressed genes or under-normalization of highly expressed genes.	Yes	2016	27122128
Scnorm	Two stages of quantile regressions are used, one to group genes based on their dependence on sequencing depth and the other to estimate scale factors within each group.	Sequencing depth	Gene-specific variations are not addressed	Yes	2017	28418000
SCTransform (Regularized negative binomial regression)	Gene-specific counts are normalized separately by fitting UMI counts to a negative binomial distribution. Sequencing depth is used as a covariate to adjust the model. Genes with similar abundances are pooled to regularize parameter estimates and obtain reproducible error models.	Sequencing depth, RNA composition, number of counts per gene	Additional steps are needed to include additional covariates (e.g. cell cycle, batch) in the model. However, they can be easily integrated.	Yes	2018	31870423
Dino	The distributions for each gene counts are reconstructed to a flexible mixture of Negative Binomials model of gene expression.	Sequencing depth, library size, number of counts per gene	Assumes that all counts for a given gene in a given cell are Poisson distributed.	Yes	2021	34146085
Seurat's LogNormalize	Global-scaling normalization that divides counts by total cell's read counts, multiplies by a scaling factor and transforms data with a natural-log function.	Sequencing depth, and number of counts per gene	Gene-specific variations are not addressed	Yes	2015	25867923
